# Supplementary material for: RUNX2 isoform II protects cancer cells from ferroptosis and apoptosis by promoting PRDX2 expression in oral squamous cell carcinoma
Source: eLife. 2025 Jun 11;13:RP99122. doi: 10.7554/eLife.99122 (PMC12158427; doi:10.7554/eLife.99122)
Supplement: Figure 1—source data 1. [file elife-99122-fig1-data1.zip]

Archive with 10 entries (9 files):
- Figure 1-Source Data/
- Figure 1-Source Data/fig1-data1.xlsx
- Figure 1-Source Data/fig1-data2.xlsx
- Figure 1-Source Data/fig1-data3.xlsx
- Figure 1-Source Data/fig1-data4.xlsx
- Figure 1-Source Data/fig1-data5.pdf
- Figure 1-Source Data/fig1-data6.zip
- Figure 1-Source Data/fig1-data7.xlsx
- Figure 1-Source Data/fig1-data8.xlsx
- Figure 1-Source Data/fig1-source data legends.docx
