# Supplementary material for: RUNX2 isoform II protects cancer cells from ferroptosis and apoptosis by promoting PRDX2 expression in oral squamous cell carcinoma
Source: eLife. 2025 Jun 11;13:RP99122. doi: 10.7554/eLife.99122 (PMC12158427; doi:10.7554/eLife.99122)
Supplement: Figure 1—source data 1. [file elife-99122-fig1-data1.zip › Figure 1-Source Data/fig1-data3.xlsx]

## Sheet: Sheet1
Normal	Tumor
1	0.2285
0.7821	0.0328
0.8484	0.7354
1	0.7812
0.761	0.7615
0.7595	0.0175
0.1512	1
0.8866	0.7623
1	0.9438
0.1349	0.0589
0.5672	0.2245
1	0.5487
1	0
0.7345	0.5832
0.5672	0.8021
0.6717	0.0968
0.9605	0.5366
0.7879	0.3279
0.7879	0.4648
0.4199	0.339
0.6847	0.8938
0.8643	0.8774
0.1349	0.2245
0.8273	0.8827
0.9366	0.3322
1	0.6555
0.7893	0.3673
	0.4106
	0.3354
	0.7412
	0.6522
	0.8283
	0.832
	0.5659
	0.4839
	0.7509
	0.666
	0.5285
	0.6984
	1
	1
	0.6886
	0.825
	0.3518
	0.5366
	0.41
	0.6346
	0.5658
	0.4378
	0.1988
	0.1782
	0.8786
	0.4648
	0.6138
	0.8742
	0.4584
	0.1618
	0.5537
	0.9094
	0.3667
	0.8415
	0.7433
	0.4592
	0.4089
	1
	0.707
	0.3508
	0.3483
	0.438
	0.6032
	0.6847
	0.4892
	0.8344
	0.2434
	0.9791
	0.9346
	0.6847
	0.58
	0.5705
	0.8827
	0.6984
	0.8643
	0.9517
	0.749
	0.6781
	1
	0.6213
	0.8588
	1
	0.6738
	0.5496
	0.5886
	0.8007
	0.6243
	0.4841
	0.6227
	0.8664
	0.6162
	0.7957
	0.8919
	0.6166
	0.6084
	0.4692
	0.5366
	1
	1
	0.3667
	0.8021
	0.7433
	0.9307
	1
	0.9193
	0.4648
	1
	0.3166
	1
	0.4166
	0.4969
	0.8902
	0.4935
	0.7857
	0.731
	0.8936
	0.653
	0.6984
	0.613
	0.4911
	0.9026
	0.3796
	0.7592
	1
	1
	0.4754
	1
	0.9409
	0.851
	0.5914
	0.7664
	0.7683
	0.6854
	0.7926
	0.6767
	0.8076
	0.4697
	0.7586
	0.6594
	0.9359
	0.6346
	1
	1
	0.7911
	0.9221
	0.6607
	0.5033
	0.5602
	0.9419
	0.6032
	0.6936
	0.3737
	0.4005
	0.6677
	0.2121
	0.6456
	0.7433
	0.5103
	0.9329
	0.7765
	0.4934
	0.9205
	0.829
	0.4014
	0.6048
	0.9456
	0.6559
	0.5366
	1
	0.7299
	0.3166
	0.5532
	0.4648
	0.8021
	0.5033
	0.2735
	1
	0.2175
	0.715
	0.1739
	0.6984
	0.2578
	1
	0.2735
	0.5324
	0.0872
	0.2486
	0.7409
	1
	0.6798
	0.2693
	0.7061
	0.6798
	0.7058
	0.7174
	0.7467
	1
	0.8827
	0.6741
	0.8021
	0.6454
	1
	0.5337
	0.8757
	0.769
	0.9083
	0.7671
	0.6346
	0.5366
	1
	0.6471
	0.7812
	1
	0.6758
	0.8021
	0.9125
	0.6458
	0.6053
	0.9329
	0.9733
	0.8502
	1
	0.9464
	0.3667
	0.5889
	0.4648
	0.3166
	0.3255
	0.9026
	0.0756
	0.3667
	1
	0.5822
	0.7865
	0.2501
	0.4648
	0.8021
	0.9605
	0.6069
	0.715
	0.7723
	0.5658
	0.1364
	0.0616
	0.6422
	1
	0.7732
	0.5974
	1
	0.3871
	0.2161
	0.9205
	0.2785
	0.4669
	0.5987
	0.88
	0.2525
	0.2578
	0.0993
	0.4506
	0.4439
	0.8997
	0.0161
	0.2204
	0.8128
	0.1618
	0.7495
	0.62
	0.4648
	0.3341
	0.2785
	0.1739
	0.4047
	0.761
	0.2141
	0.1909
	0.3667
	0.0275
	0.0286
	0.4564
	0.5161
Unpaired t test, Normal tissues (27 cases), Tumor tissues (288 cases)
