# Supplementary material for: RUNX2 isoform II protects cancer cells from ferroptosis and apoptosis by promoting PRDX2 expression in oral squamous cell carcinoma
Source: eLife. 2025 Jun 11;13:RP99122. doi: 10.7554/eLife.99122 (PMC12158427; doi:10.7554/eLife.99122)
Supplement: Figure 1—source data 1. [file elife-99122-fig1-data1.zip › Figure 1-Source Data/fig1-data4.xlsx]

## Sheet: Sheet1
Clinical stage I+II+III	Clinical stage IV
0.2646	0.7715
0.2377	0.9672
1	0.2188
0.1226	0.2385
0.1173	0.9825
0.5894	0.0562
0.2588	0.9411
0.2491	0.7755
0.334	0.4513
0.4634	0.4168
0.8012	0.1979
0.1258	0.9032
0.5408	0.6721
0.293	0.5352
0.6492	0.661
0.562	0.1062
0.5108	0.7755
0.7566	0.3445
0.1357	0.6327
0.3262	0.6646
0.2043	0.168
0.5352	0.4341
0	0.5161
0.5834	0.4715
0.1064	0.3016
0.347	0
0.387	0.175
0	0.6482
0.0591	0.3654
0.149	0.4342
0.4086	0.5622
0.5303	0.1214
0.4897	0.3862
0.4634	0.5416
0.2701	0.8382
0.7265	0.3968
0	0.0654
0	0.3153
0.3259	0.42
0.1979	0.4295
0.4663	0.3016
0.231	0.0483
0.3654	0.251
0.4634	0.3219
0	0
0.2188	0.3787
0.1498	0
0.0536	0.4504
0.6834	0.4114
0	0.1993
0.5352	0.3757
0.1979	0.5159
0	0.3773
0.12	0.3838
0.7475	0.1081
0.1872	0.3916
0.2505	0.4634
0.0693	0
0	0
0.4634	0.6333
0.6678	0.1979
0.3478	0.2567
0.1717	0
0	0.0807
0.3114	0.6834
0.59	0.5031
0.8218	0.1098
0.5352	0.269
0.4463	0.5089
0.0906	0.0974
0.6333	0.6204
0.1585	0.2408
0.2567	0
0.5911	0.5246
0	0.2414
0.6517	0.3406
0.3153	0.0641
0.1656	0.3654
0.0209	0.0779
0.1173	0.4967
0.1412	0.0581
0.1336	0.3968
0.3834	0.7879
0.5308	0.3544
0	0.2235
0.5065	0.5066
0.2143	0.171
0.3016	0.5986
0	0.0544
0.2336	0.3441
0.2317	0.4468
0.3146	0.5352
0.2074	0.1979
0.3233	0.4967
0.1924	0.7825
0	0.285
0	0.3016
0.2089	0
0.3393	0.9128
0.4398	0.7514
0.3064	0.3202
0.6263	0.7307
0.5995	0.1173
0.3323	0.3546
0.2567	0.1243
0.0671	0.0917
0.0795	0.3529
0.3952	0
0	0.3242
0.6834	0.1979
0.8261	0.0875
0.7422	0.3947
0.7265	0.0671
0.4676	0.0267
0.2591	0.6333
0.2939	0.4111
0.3202	0.5352
0.2942	0.6745
0.2826	0.0974
0.2533	0.6333
0	0.2135
0	0.7499
0.2329	0.0395
0.3542	0.3931
0	0.285
0.9244	0.4342
0.4178	0.8636
0.2277	0.9384
0.3578	0.2268
0.5352	0.4026
0.5436	0
0.4839	0.6129
	0.7839
	0.0795
	0.7215
	0.5331
	0.4013
	0.7422
	0.9007
	0.5494
	0.5561
	0.1002
	0.9839
	0.7796
	0.8382
	0.38
	0.6659
	0.7215
	0.8261
	0.5953
	0.239
	0.7859
	0.8091
	0.6333
	0.9725
	0.9714
Unpaired t test, I+II+II (132 cases), IV (156 cases)
