# Supplementary material for: RUNX2 isoform II protects cancer cells from ferroptosis and apoptosis by promoting PRDX2 expression in oral squamous cell carcinoma
Source: eLife. 2025 Jun 11;13:RP99122. doi: 10.7554/eLife.99122 (PMC12158427; doi:10.7554/eLife.99122)
Supplement: Figure 1—source data 1. [file elife-99122-fig1-data1.zip › Figure 1-Source Data/fig1-data7.xlsx]

## Sheet: Sheet1
Normal	Tumor
0.628328	0.516559
0.01951	0.552204
0.550236	1.15498
0.59061	0.491763
0.164396	0.268547
0.182268	0.350765
0.113869	0.231742
0.136759	1.16511
0.025205	0.696415
0.282866	1.03152
0.018982	0.70638
Unpaired t test, Normal or Tumor tissues (11 cases)
