# Supplementary material for: RUNX2 isoform II protects cancer cells from ferroptosis and apoptosis by promoting PRDX2 expression in oral squamous cell carcinoma
Source: eLife. 2025 Jun 11;13:RP99122. doi: 10.7554/eLife.99122 (PMC12158427; doi:10.7554/eLife.99122)
Supplement: Figure 2—source data 1. [file elife-99122-fig2-data1.zip › Figure 2-Source Data/fig2-data5.xlsx]

## Sheet: CAL 27
siNC	si-II-1	si-II-2
15	1	2
14	2	3
13	1	1
one-way ANOVA test, n=3. three biological replicates

## Sheet: SCC-9
siNC	si-II-1	si-II-2
144	44	92
169	68	103
197	66	115
one-way ANOVA test, n=3. three biological replicates
