# Supplementary material for: RUNX2 isoform II protects cancer cells from ferroptosis and apoptosis by promoting PRDX2 expression in oral squamous cell carcinoma
Source: eLife. 2025 Jun 11;13:RP99122. doi: 10.7554/eLife.99122 (PMC12158427; doi:10.7554/eLife.99122)
Supplement: Figure 2—source data 1. [file elife-99122-fig2-data1.zip › Figure 2-Source Data/fig2-data6.xlsx]

## Sheet: CAL 27
siNC	si-II-1	si-II-2
14.59	38.72	51.89
14.37	29.73	47.23
14.96	31.43	42.33
10.55	30.23	51.75
one-way ANOVA test, n=4. four biological replicates

## Sheet: SCC-9
siNC	si-II-1	si-II-2
14.64	36.08	20.63
13.4	34.5	28.76
14.11	25.22	33.53
one-way ANOVA test, n=3. three biological replicates
