# Supplementary material for: RUNX2 isoform II protects cancer cells from ferroptosis and apoptosis by promoting PRDX2 expression in oral squamous cell carcinoma
Source: eLife. 2025 Jun 11;13:RP99122. doi: 10.7554/eLife.99122 (PMC12158427; doi:10.7554/eLife.99122)
Supplement: Figure 2—source data 1. [file elife-99122-fig2-data1.zip › Figure 2-Source Data/fig2-data7.xlsx]

## Sheet: Sheet1
shNC	shisoform II-1
90	41
93	47
207	37
68	40
59	63
112	58
105	36
73	55
64	56
20	45
79	75
58	48
Mann-Whitney test, six mice per group, both sides of the dorsum of per nude mouse.
