# Supplementary material for: RUNX2 isoform II protects cancer cells from ferroptosis and apoptosis by promoting PRDX2 expression in oral squamous cell carcinoma
Source: eLife. 2025 Jun 11;13:RP99122. doi: 10.7554/eLife.99122 (PMC12158427; doi:10.7554/eLife.99122)
Supplement: Figure 2—figure supplement 2—source data 1. [file elife-99122-fig2-figsupp2-data1.zip › Figure 2-figure supplement 2-Source Data/fig2-figsupp2-data1.xlsx]

## Sheet: Sheet1
Vector	Isoform II	Isoform I
48.2913	49.7389	36.4833
48.2136	44.1249	32.2538
48.2013	54.1613	36.1327
one-way ANOVA test, n=3. three biological replicates
