# Supplementary material for: RUNX2 isoform II protects cancer cells from ferroptosis and apoptosis by promoting PRDX2 expression in oral squamous cell carcinoma
Source: eLife. 2025 Jun 11;13:RP99122. doi: 10.7554/eLife.99122 (PMC12158427; doi:10.7554/eLife.99122)
Supplement: Figure 2—figure supplement 3—source data 1. [file elife-99122-fig2-figsupp3-data1.zip › Figure 2-figure supplement 3-Source Data/fig2-figsupp3-data1.xlsx]

## Sheet: CAL 27
Vector	Isoform II	Isoform I
14.22	19.67	12.19
18.62	16.92	19.26
16.27	16.67	13.63
one-way ANOVA test, n=3. three biological replicates

## Sheet: SCC-9
Vector	Isoform II	Isoform I
4.46	4.73	4.91
4.38	3.24	5.88
4.27	3.74	4.16
one-way ANOVA test, n=3. three biological replicates
