# Supplementary material for: RUNX2 isoform II protects cancer cells from ferroptosis and apoptosis by promoting PRDX2 expression in oral squamous cell carcinoma
Source: eLife. 2025 Jun 11;13:RP99122. doi: 10.7554/eLife.99122 (PMC12158427; doi:10.7554/eLife.99122)
Supplement: Figure 2—figure supplement 4—source data 1. [file elife-99122-fig2-figsupp4-data1.zip › Figure 2-figure supplement 4-Source Data/fig2-figsupp4-data1.xlsx]

## Sheet: Sheet1
shNC	shisoform II-2
38	81
100	28
54	12
86	42
84	57
74	40
0	81
114	47
289	25
99	7
51	25
9	23
Mann-Whitney test, six mice per group, both sides of the dorsum of per nude mouse.
