# Supplementary material for: RUNX2 isoform II protects cancer cells from ferroptosis and apoptosis by promoting PRDX2 expression in oral squamous cell carcinoma
Source: eLife. 2025 Jun 11;13:RP99122. doi: 10.7554/eLife.99122 (PMC12158427; doi:10.7554/eLife.99122)
Supplement: Figure 3—source data 1. [file elife-99122-fig3-data1.zip]

Archive with 11 entries (10 files):
- Figure 3-Source Data/
- Figure 3-Source Data/fig3-data1.xlsx
- Figure 3-Source Data/fig3-data2.xlsx
- Figure 3-Source Data/fig3-data3.xlsx
- Figure 3-Source Data/fig3-data4.xlsx
- Figure 3-Source Data/fig3-data5.xlsx
- Figure 3-Source Data/fig3-data6.xlsx
- Figure 3-Source Data/fig3-data7.xlsx
- Figure 3-Source Data/fig3-data8.xlsx
- Figure 3-Source Data/fig3-data9.xlsx
- Figure 3-Source Data/fig3-source data legends.docx
