# Supplementary material for: RUNX2 isoform II protects cancer cells from ferroptosis and apoptosis by promoting PRDX2 expression in oral squamous cell carcinoma
Source: eLife. 2025 Jun 11;13:RP99122. doi: 10.7554/eLife.99122 (PMC12158427; doi:10.7554/eLife.99122)
Supplement: Figure 3—source data 1. [file elife-99122-fig3-data1.zip › Figure 3-Source Data/fig3-data2.xlsx]

## Sheet: CAL 27
siNC(X103)	si-II-1(X103)	si-II-2(X103)
2.299	3.945	3.597
2.427	3.951	3.567
2.638	4.004	3.827
2.766	4.032	3.466
one-way ANOVA test, n=4. four biological replicates

## Sheet: SCC-9
siNC(X103)	si-II-1(X103)	si-II-2(X103)
4.203	6.49	7.961
4.368	8.338	10.422
3.87	6.644	7.698
one-way ANOVA test, n=3. three biological replicates
