# Supplementary material for: RUNX2 isoform II protects cancer cells from ferroptosis and apoptosis by promoting PRDX2 expression in oral squamous cell carcinoma
Source: eLife. 2025 Jun 11;13:RP99122. doi: 10.7554/eLife.99122 (PMC12158427; doi:10.7554/eLife.99122)
Supplement: Figure 3—source data 1. [file elife-99122-fig3-data1.zip › Figure 3-Source Data/fig3-data3.xlsx]

## Sheet: CAL 27
Vector(X104)	Isoform II(X104)
30.0092	21.7336
26.0495	22.5585
26.8789	21.473
29.9311	19.3813
Unpaired t test, n=4. four biological replicates

## Sheet: SCC-9
Vector(X104)	Isoform II(X104)
68.9	49.2
65.5	43.9
62.7	47.5
60.5	44.6
Unpaired t test, n=4. four biological replicates
