# Supplementary material for: RUNX2 isoform II protects cancer cells from ferroptosis and apoptosis by promoting PRDX2 expression in oral squamous cell carcinoma
Source: eLife. 2025 Jun 11;13:RP99122. doi: 10.7554/eLife.99122 (PMC12158427; doi:10.7554/eLife.99122)
Supplement: Figure 3—source data 1. [file elife-99122-fig3-data1.zip › Figure 3-Source Data/fig3-data6.xlsx]

## Sheet: Sheet1
DMSO(X103)			Fer-1(X103)
NC	si-II-1	si-II-2	NC	si-II-1	si-II-2
4.849	6.286	7.18	3.38	3.959	4.976
4.769	5.859	7.143	3.289	4.227	4.387
4.85	6.32	6.742	3.599	4.09	4.08
one-way ANOVA test, n=3. three biological replicates
