# Supplementary material for: RUNX2 isoform II protects cancer cells from ferroptosis and apoptosis by promoting PRDX2 expression in oral squamous cell carcinoma
Source: eLife. 2025 Jun 11;13:RP99122. doi: 10.7554/eLife.99122 (PMC12158427; doi:10.7554/eLife.99122)
Supplement: Figure 3—source data 1. [file elife-99122-fig3-data1.zip › Figure 3-Source Data/fig3-data7.xlsx]

## Sheet: Sheet1
Vector(X104)		Isoform II(X104)
DMSO	RSL3	DMSO	RSL3
34.6461	50.1	27.6594	41.6
36.2025	52.6	26.2798	39.0387
34.3166	56	29.2456	44
37.6211	58.5	29.2523	41.8
one-way ANOVA test, n=4. four biological replicates
