# Supplementary material for: RUNX2 isoform II protects cancer cells from ferroptosis and apoptosis by promoting PRDX2 expression in oral squamous cell carcinoma
Source: eLife. 2025 Jun 11;13:RP99122. doi: 10.7554/eLife.99122 (PMC12158427; doi:10.7554/eLife.99122)
Supplement: Figure 3—source data 1. [file elife-99122-fig3-data1.zip › Figure 3-Source Data/fig3-data8.xlsx]

## Sheet: Sheet1
Vector(X103)		Isoform II(X103)
DMSO	RSL3	DMSO	RSL3
2.775	3.478	2.16	3.01
2.999	3.653	2.02	3.039
2.862	3.576	2.186	3.033
2.888	3.456	2.145	3.131
2.798	3.488	2.053	3.131
one-way ANOVA test, n=5. five biological replicates
