# Supplementary material for: RUNX2 isoform II protects cancer cells from ferroptosis and apoptosis by promoting PRDX2 expression in oral squamous cell carcinoma
Source: eLife. 2025 Jun 11;13:RP99122. doi: 10.7554/eLife.99122 (PMC12158427; doi:10.7554/eLife.99122)
Supplement: Figure 3—source data 1. [file elife-99122-fig3-data1.zip › Figure 3-Source Data/fig3-data9.xlsx]

## Sheet: Sheet1
shNC	shisoform II
98.5	102.55
27.23	134.26
121.62	128.98
101.71	119.51
126.06	148.49
16.79	149.37
90.33	124.41
90.59	131.7
Mann-Whitney test, n=8. eight biological replicates
