# Supplementary material for: RUNX2 isoform II protects cancer cells from ferroptosis and apoptosis by promoting PRDX2 expression in oral squamous cell carcinoma
Source: eLife. 2025 Jun 11;13:RP99122. doi: 10.7554/eLife.99122 (PMC12158427; doi:10.7554/eLife.99122)
Supplement: Figure 3—figure supplement 2—source data 1. [file elife-99122-fig3-figsupp2-data1.zip › Figure 3-figure supplement 2-Source Data/fig3-figsupp2-data1.xlsx]

## Sheet: Sheet1
siNC	si-II-1	si-II-2	RSL3
0.52	0.843333	0.743333	1.20333
0.483333	0.85	0.793333	1.02333
0.56	1.21667	0.913333	1.11667
one-way ANOVA test, n=3. three biological replicates
