# Supplementary material for: RUNX2 isoform II protects cancer cells from ferroptosis and apoptosis by promoting PRDX2 expression in oral squamous cell carcinoma
Source: eLife. 2025 Jun 11;13:RP99122. doi: 10.7554/eLife.99122 (PMC12158427; doi:10.7554/eLife.99122)
Supplement: Figure 3—figure supplement 2—source data 1. [file elife-99122-fig3-figsupp2-data1.zip › Figure 3-figure supplement 2-Source Data/fig3-figsupp2-data4.xlsx]

## Sheet: CAL 27
siNC	si-II-1	si-II-2
1	0.777909	0.684371
1	0.834924	0.704845
1	0.834416	0.84122
1	0.695454	0.716302
one-way ANOVA test, n=4. four biological replicates

## Sheet: SCC-9
siNC	si-II-1	si-II-2
1	0.68539	0.62567
1	0.845528	0.608549
1	0.917158	0.82656
1	0.844014	0.843955
one-way ANOVA test, n=4. four biological replicates
