# Supplementary material for: RUNX2 isoform II protects cancer cells from ferroptosis and apoptosis by promoting PRDX2 expression in oral squamous cell carcinoma
Source: eLife. 2025 Jun 11;13:RP99122. doi: 10.7554/eLife.99122 (PMC12158427; doi:10.7554/eLife.99122)
Supplement: Figure 3—figure supplement 6—source data 1. [file elife-99122-fig3-figsupp6-data1.zip › Figure 3-figure supplement 6-Source Data/fig3-figsupp6-data1.xlsx]

## Sheet: Sheet1
Fer-1	Z-VAD	Fer-1+Z-VAD
23.4483	15.9769	60.9812
23.7179	15.3626	59.8628
27.1429	16.2877	63.8748
one-way ANOVA test, n=3. three biological replicates
