# Supplementary material for: RUNX2 isoform II protects cancer cells from ferroptosis and apoptosis by promoting PRDX2 expression in oral squamous cell carcinoma
Source: eLife. 2025 Jun 11;13:RP99122. doi: 10.7554/eLife.99122 (PMC12158427; doi:10.7554/eLife.99122)
Supplement: Figure 4—source data 1. [file elife-99122-fig4-data1.zip]

Archive with 26 entries (25 files):
- Figure 4-Source Data/
- Figure 4-Source Data/fig4-data1.pdf
- Figure 4-Source Data/fig4-data10.pdf
- Figure 4-Source Data/fig4-data11.zip
- Figure 4-Source Data/fig4-data12.xlsx
- Figure 4-Source Data/fig4-data13.pdf
- Figure 4-Source Data/fig4-data14.zip
- Figure 4-Source Data/fig4-data15.xlsx
- Figure 4-Source Data/fig4-data16.xlsx
- Figure 4-Source Data/fig4-data17.pdf
- Figure 4-Source Data/fig4-data18.zip
- Figure 4-Source Data/fig4-data19.xlsx
- Figure 4-Source Data/fig4-data2.zip
- Figure 4-Source Data/fig4-data20.xlsx
- Figure 4-Source Data/fig4-data21.pdf
- Figure 4-Source Data/fig4-data22.zip
- Figure 4-Source Data/fig4-data23.pdf
- Figure 4-Source Data/fig4-data24.zip
- Figure 4-Source Data/fig4-data3.pdf
- Figure 4-Source Data/fig4-data4.zip
- Figure 4-Source Data/fig4-data5.xlsx
- Figure 4-Source Data/fig4-data6.pdf
- Figure 4-Source Data/fig4-data7.zip
- Figure 4-Source Data/fig4-data8.xlsx
- Figure 4-Source Data/fig4-data9.xlsx
- Figure 4-Source Data/fig4-source data legends.docx
