# Supplementary material for: RUNX2 isoform II protects cancer cells from ferroptosis and apoptosis by promoting PRDX2 expression in oral squamous cell carcinoma
Source: eLife. 2025 Jun 11;13:RP99122. doi: 10.7554/eLife.99122 (PMC12158427; doi:10.7554/eLife.99122)
Supplement: Figure 4—source data 1. [file elife-99122-fig4-data1.zip › Figure 4-Source Data/fig4-data16.xlsx]

## Sheet: Sheet1
Vector		Isoform II
IgG	Anti-FLAG	IgG	Anti-FLAG
1	1.95542	1	5.61384
1	1.46861	1	4.31499
1	1.61396	1	5.12194
Unpaired t test, n=3. three biological replicates
