# Supplementary material for: RUNX2 isoform II protects cancer cells from ferroptosis and apoptosis by promoting PRDX2 expression in oral squamous cell carcinoma
Source: eLife. 2025 Jun 11;13:RP99122. doi: 10.7554/eLife.99122 (PMC12158427; doi:10.7554/eLife.99122)
Supplement: Figure 4—source data 1. [file elife-99122-fig4-data1.zip › Figure 4-Source Data/fig4-data19.xlsx]

## Sheet: Sheet1
Vector+siNC(X104)	Vector+si-II(X104)	PRDX2+siNC(X104)	PRDX2+si-II(X104)
15.683	21.3316	15.485	16.9098
15.053	18.2165	14.7101	16.3475
15.5439	19.4113	15.9748	16.0655
one-way ANOVA test, n=3. three biological replicates
