# Supplementary material for: RUNX2 isoform II protects cancer cells from ferroptosis and apoptosis by promoting PRDX2 expression in oral squamous cell carcinoma
Source: eLife. 2025 Jun 11;13:RP99122. doi: 10.7554/eLife.99122 (PMC12158427; doi:10.7554/eLife.99122)
Supplement: Figure 4—source data 1. [file elife-99122-fig4-data1.zip › Figure 4-Source Data/fig4-data20.xlsx]

## Sheet: Sheet1
Vector+siNC(X103)	Vector+si-II(X103)	PRDX2+siNC(X103)	PRDX2+si-II(X103)
2.762	5.297	2.617	4.516
2.721	5.048	3.103	4.262
2.931	5.158	3.266	4.308
one-way ANOVA test, n=3. three biological replicates
