# Supplementary material for: RUNX2 isoform II protects cancer cells from ferroptosis and apoptosis by promoting PRDX2 expression in oral squamous cell carcinoma
Source: eLife. 2025 Jun 11;13:RP99122. doi: 10.7554/eLife.99122 (PMC12158427; doi:10.7554/eLife.99122)
Supplement: Figure 4—source data 1. [file elife-99122-fig4-data1.zip › Figure 4-Source Data/fig4-data5.xlsx]

## Sheet: CAL 27
siNC	si-II-1	si-II-2
1	0.662142	0.419531
1	0.742911	0.703739
1	0.616706	0.589551
one-way ANOVA test, n=3. three biological replicates

## Sheet: SCC-9
siNC	si-II-1	si-II-2
1	0.811351	0.625235
1	0.862611	0.73557
1	0.721035	0.688869
one-way ANOVA test, n=3. three biological replicates
