# Supplementary material for: RUNX2 isoform II protects cancer cells from ferroptosis and apoptosis by promoting PRDX2 expression in oral squamous cell carcinoma
Source: eLife. 2025 Jun 11;13:RP99122. doi: 10.7554/eLife.99122 (PMC12158427; doi:10.7554/eLife.99122)
Supplement: Figure 4—source data 1. [file elife-99122-fig4-data1.zip › Figure 4-Source Data/fig4-data8.xlsx]

## Sheet: CAL 27
siNC	si-II-1	si-II-2
1	0.714699	0.502535
1	0.6644	0.246345
1	0.671069	0.172087
one-way ANOVA test, n=3. three biological replicates

## Sheet: SCC-9
siNC	si-II-1	si-II-2
1	0.189223	0.186133
1	0.742595	0.698513
1	0.272236	0.150604
one-way ANOVA test, n=3. three biological replicates
