# Supplementary material for: RUNX2 isoform II protects cancer cells from ferroptosis and apoptosis by promoting PRDX2 expression in oral squamous cell carcinoma
Source: eLife. 2025 Jun 11;13:RP99122. doi: 10.7554/eLife.99122 (PMC12158427; doi:10.7554/eLife.99122)
Supplement: Figure 4—source data 1. [file elife-99122-fig4-data1.zip › Figure 4-Source Data/fig4-data9.xlsx]

## Sheet: Sheet1
shNC	shisoform II
163.19	89.22
157.44	90.75
173.05	113.21
143.89	146.96
Unpaired t test, n=4. four biological replicates
