# Supplementary material for: RUNX2 isoform II protects cancer cells from ferroptosis and apoptosis by promoting PRDX2 expression in oral squamous cell carcinoma
Source: eLife. 2025 Jun 11;13:RP99122. doi: 10.7554/eLife.99122 (PMC12158427; doi:10.7554/eLife.99122)
Supplement: Figure 4—figure supplement 1—source data 1. [file elife-99122-fig4-figsupp1-data1.zip › Figure 4-figure supplement 1-Source Data/fig4-figsupp1-data9.xlsx]

## Sheet: CAL 27
Vector	Isoform II	Isoform I
1	1.12163	0.878809
1	1.23645	0.817193
1	1.26954	0.975335
one-way ANOVA test, n=3. three biological replicates

## Sheet: SCC-9
Vector	Isoform II	Isoform I
1	1.48333	0.394634
1	1.32055	0.738531
1	1.31881	0.72635
one-way ANOVA test, n=3. three biological replicates
