# Supplementary material for: RUNX2 isoform II protects cancer cells from ferroptosis and apoptosis by promoting PRDX2 expression in oral squamous cell carcinoma
Source: eLife. 2025 Jun 11;13:RP99122. doi: 10.7554/eLife.99122 (PMC12158427; doi:10.7554/eLife.99122)
Supplement: Figure 4—figure supplement 2—source data 1. [file elife-99122-fig4-figsupp2-data1.zip]

Archive with 5 entries (4 files):
- Figure 4-figure supplement 2-Source Data/
- Figure 4-figure supplement 2-Source Data/fig4-figsupp2-data1.xlsx
- Figure 4-figure supplement 2-Source Data/fig4-figsupp2-data2.pdf
- Figure 4-figure supplement 2-Source Data/fig4-figsupp2-data3.zip
- Figure 4-figure supplement 2-Source Data/fig4-figsupp2-source data legends.docx
