# Supplementary material for: RUNX2 isoform II protects cancer cells from ferroptosis and apoptosis by promoting PRDX2 expression in oral squamous cell carcinoma
Source: eLife. 2025 Jun 11;13:RP99122. doi: 10.7554/eLife.99122 (PMC12158427; doi:10.7554/eLife.99122)
Supplement: Figure 4—figure supplement 3—source data 1. [file elife-99122-fig4-figsupp3-data1.zip › Figure 4-figure supplement 3-Source Data/fig4-figsupp3-data5.xlsx]

## Sheet: Sheet1
shNC	shisoform II
262.675	233.023
247.345	238.835
252.23	247.122
241.984	234.588
Unpaired t test, n=4. four biological replicates
