# Supplementary material for: RUNX2 isoform II protects cancer cells from ferroptosis and apoptosis by promoting PRDX2 expression in oral squamous cell carcinoma
Source: eLife. 2025 Jun 11;13:RP99122. doi: 10.7554/eLife.99122 (PMC12158427; doi:10.7554/eLife.99122)
Supplement: Figure 4—figure supplement 4—source data 1. [file elife-99122-fig4-figsupp4-data1.zip › Figure 4-figure supplement 4-Source Data/fig4-figsupp4-data1.xlsx]

## Sheet: Sheet1
Vector+siNC	Vector+si-II	PRDX2+siNC	PRDX2+si-II
6.26	27.37	6.83	10.74
5.29	26.96	5.84	7.47
7.41	23.44	5.38	8.62
7.83	26.63	2.06	7.51
one-way ANOVA test, n=4. four biological replicates
