# Supplementary material for: RUNX2 isoform II protects cancer cells from ferroptosis and apoptosis by promoting PRDX2 expression in oral squamous cell carcinoma
Source: eLife. 2025 Jun 11;13:RP99122. doi: 10.7554/eLife.99122 (PMC12158427; doi:10.7554/eLife.99122)
Supplement: Figure 5—source data 1. [file elife-99122-fig5-data1.zip › Figure 5-Source Data/fig5-data4.xlsx]

## Sheet: CAL 27
siNC	siHOX-1	siHOX-2
372	237	246
366	280	216
313	236	287
one-way ANOVA test, n=3. three biological replicates

## Sheet: SCC-9
siNC	siHOX-1	siHOX-2
200	68	47
141	75	64
140	84	77
one-way ANOVA test, n=3. three biological replicates
