# Supplementary material for: RUNX2 isoform II protects cancer cells from ferroptosis and apoptosis by promoting PRDX2 expression in oral squamous cell carcinoma
Source: eLife. 2025 Jun 11;13:RP99122. doi: 10.7554/eLife.99122 (PMC12158427; doi:10.7554/eLife.99122)
Supplement: Figure 5—figure supplement 1—source data 1. [file elife-99122-fig5-figsupp1-data1.zip]

Archive with 6 entries (5 files):
- Figure 5-figure supplement 1-Source Data/
- Figure 5-figure supplement 1-Source Data/fig5-figsupp1-data1.pdf
- Figure 5-figure supplement 1-Source Data/fig5-figsupp1-data2.zip
- Figure 5-figure supplement 1-Source Data/fig5-figsupp1-data3.xlsx
- Figure 5-figure supplement 1-Source Data/fig5-figsupp1-data4.xlsx
- Figure 5-figure supplement 1-Source Data/fig5-figsupp1-source data legends.docx
