# Supplementary material for: RUNX2 isoform II protects cancer cells from ferroptosis and apoptosis by promoting PRDX2 expression in oral squamous cell carcinoma
Source: eLife. 2025 Jun 11;13:RP99122. doi: 10.7554/eLife.99122 (PMC12158427; doi:10.7554/eLife.99122)
Supplement: Figure 5—figure supplement 1—source data 1. [file elife-99122-fig5-figsupp1-data1.zip › Figure 5-figure supplement 1-Source Data/fig5-figsupp1-data3.xlsx]

## Sheet: CAL 27
Vector	siHOX-1	siHOX-2
1	1.14732	1.17579
1	0.889236	1.27173
1	0.769555	0.695114
one-way ANOVA test, n=3. three biological replicates

## Sheet: SCC-9
Vector	siHOX-1	siHOX-2
1	1.16135	1.37799
1	0.971649	1.10249
1	0.920791	0.981606
one-way ANOVA test, n=3. three biological replicates
