# Supplementary material for: RUNX2 isoform II protects cancer cells from ferroptosis and apoptosis by promoting PRDX2 expression in oral squamous cell carcinoma
Source: eLife. 2025 Jun 11;13:RP99122. doi: 10.7554/eLife.99122 (PMC12158427; doi:10.7554/eLife.99122)
Supplement: Figure 6—source data 1. [file elife-99122-fig6-data1.zip › Figure 6-Source Data/fig6-data6.xlsx]

## Sheet: CAL 27
siNC	siHOX-1	siHOX-2
1	0.387177	0.511164
1	0.309497	0.442706
1	0.08321	0.312225
one-way ANOVA test, n=3. three biological replicates

## Sheet: SCC-9
siNC	siHOX-1	siHOX-2
1	0.604663	0.397607
1	0.064285	0.579441
1	0.333282	0.549848
one-way ANOVA test, n=3. three biological replicates
