# Supplementary material for: RUNX2 isoform II protects cancer cells from ferroptosis and apoptosis by promoting PRDX2 expression in oral squamous cell carcinoma
Source: eLife. 2025 Jun 11;13:RP99122. doi: 10.7554/eLife.99122 (PMC12158427; doi:10.7554/eLife.99122)
Supplement: Figure 6—source data 1. [file elife-99122-fig6-data1.zip › Figure 6-Source Data/fig6-data9.xlsx]

## Sheet: Sheet1
DMSO(X104)			Fer-1(X104)
NC	siHOX-1	siHOX-2	NC	siHOX-1	siHOX-2
25.6561	35.9192	38.7861	21.3071	31.3135	28.2541
22.8221	37.4416	37.6795	23.421	32.4188	30.1964
24.7392	36.5772	37.4585	21.9988	32.4167	27.338
one-way ANOVA test, n=3. three biological replicates
