# Supplementary material for: RUNX2 isoform II protects cancer cells from ferroptosis and apoptosis by promoting PRDX2 expression in oral squamous cell carcinoma
Source: eLife. 2025 Jun 11;13:RP99122. doi: 10.7554/eLife.99122 (PMC12158427; doi:10.7554/eLife.99122)
Supplement: Figure 6—figure supplement 3—source data 1. [file elife-99122-fig6-figsupp3-data1.zip › Figure 6-figure supplement 3-Source Data/fig6-figsupp3-data1.xlsx]

## Sheet: Sheet1
DMSO			Z-VAD
siNC	siHOX-1	siHOX-2	siNC	siHOX-1	siHOX-2
1.9	13.14	13.63	0.78	5.82	3.94
1.26	17.84	13.3	0.72	4.51	1.66
1.49	17.85	16.23	0.73	6	2.49
one-way ANOVA test, n=3. three biological replicates
