# Supplementary material for: RUNX2 isoform II protects cancer cells from ferroptosis and apoptosis by promoting PRDX2 expression in oral squamous cell carcinoma
Source: eLife. 2025 Jun 11;13:RP99122. doi: 10.7554/eLife.99122 (PMC12158427; doi:10.7554/eLife.99122)
Supplement: Figure 6—figure supplement 4—source data 1. [file elife-99122-fig6-figsupp4-data1.zip]

Archive with 3 entries (2 files):
- Figure 6-figure supplement-Source Data/
- Figure 6-figure supplement-Source Data/fig6-figsupp4-data1.xlsx
- Figure 6-figure supplement-Source Data/fig6-figsupp4-source data legend.docx
