# Supplementary material for: RUNX2 isoform II protects cancer cells from ferroptosis and apoptosis by promoting PRDX2 expression in oral squamous cell carcinoma
Source: eLife. 2025 Jun 11;13:RP99122. doi: 10.7554/eLife.99122 (PMC12158427; doi:10.7554/eLife.99122)
Supplement: Figure 6—figure supplement 4—source data 1. [file elife-99122-fig6-figsupp4-data1.zip › Figure 6-figure supplement-Source Data/fig6-figsupp4-data1.xlsx]

## Sheet: Sheet1
Fer-1	Z-VAD	Fer-1+Z-VAD
22.054	63.2836	75.4579
23.2955	54.9242	70.8459
25.5245	57.996	73.7339
one-way ANOVA test, n=3. three biological replicates
