# Supplementary material for: RUNX2 isoform II protects cancer cells from ferroptosis and apoptosis by promoting PRDX2 expression in oral squamous cell carcinoma
Source: eLife. 2025 Jun 11;13:RP99122. doi: 10.7554/eLife.99122 (PMC12158427; doi:10.7554/eLife.99122)
Supplement: Figure 7—source data 1. [file elife-99122-fig7-data1.zip]

Archive with 13 entries (12 files):
- Figure 7-Source Data/
- Figure 7-Source Data/fig7-data1.xlsx
- Figure 7-Source Data/fig7-data10.xlsx
- Figure 7-Source Data/fig7-data11.xlsx
- Figure 7-Source Data/fig7-data2.xlsx
- Figure 7-Source Data/fig7-data3.xlsx
- Figure 7-Source Data/fig7-data4.pdf
- Figure 7-Source Data/fig7-data5.zip
- Figure 7-Source Data/fig7-data6.xlsx
- Figure 7-Source Data/fig7-data7.pdf
- Figure 7-Source Data/fig7-data8.zip
- Figure 7-Source Data/fig7-data9.xlsx
- Figure 7-Source Data/fig7-source data legends.docx
