# Supplementary material for: RUNX2 isoform II protects cancer cells from ferroptosis and apoptosis by promoting PRDX2 expression in oral squamous cell carcinoma
Source: eLife. 2025 Jun 11;13:RP99122. doi: 10.7554/eLife.99122 (PMC12158427; doi:10.7554/eLife.99122)
Supplement: Figure 7—source data 1. [file elife-99122-fig7-data1.zip › Figure 7-Source Data/fig7-data1.xlsx]

## Sheet: Sheet1
Vector+siNC	Vector+siHOX	Isoform II+siNC	Isoform II+siHOX
5.67	30.96	5.3	26.43
3.18	22.73	4.15	19.16
3.43	27.19	4.73	18.5
3.28	30.75	5.66	16.43
one-way ANOVA test, n=4. four biological replicates
