# Supplementary material for: RUNX2 isoform II protects cancer cells from ferroptosis and apoptosis by promoting PRDX2 expression in oral squamous cell carcinoma
Source: eLife. 2025 Jun 11;13:RP99122. doi: 10.7554/eLife.99122 (PMC12158427; doi:10.7554/eLife.99122)
Supplement: Figure 7—source data 1. [file elife-99122-fig7-data1.zip › Figure 7-Source Data/fig7-data11.xlsx]

## Sheet: Sheet1
Vector+siNC(X103)	Vector+siHOX(X103)	PRDX2+siNC(X103)	PRDX2+siHOX(X103)
3.583	5.33	2.794	4.756
3.348	6.097	3	4.692
3.571	6.312	3.234	5.096
4.125	6.793	3.373	4.776
one-way ANOVA test, n=4. four biological replicates
