# Supplementary material for: RUNX2 isoform II protects cancer cells from ferroptosis and apoptosis by promoting PRDX2 expression in oral squamous cell carcinoma
Source: eLife. 2025 Jun 11;13:RP99122. doi: 10.7554/eLife.99122 (PMC12158427; doi:10.7554/eLife.99122)
Supplement: Figure 7—source data 1. [file elife-99122-fig7-data1.zip › Figure 7-Source Data/fig7-data3.xlsx]

## Sheet: Sheet1
Vector+siNC(X103)	Vector+siHOX(X103)	Isoform II+siNC(X103)	Isoform II+siHOX(X103)
2.173	2.42	1.889	2.358
2.13	2.541	1.912	2.151
2.254	2.462	1.913	2.331
one-way ANOVA test, n=3. three biological replicates
