# Supplementary material for: RUNX2 isoform II protects cancer cells from ferroptosis and apoptosis by promoting PRDX2 expression in oral squamous cell carcinoma
Source: eLife. 2025 Jun 11;13:RP99122. doi: 10.7554/eLife.99122 (PMC12158427; doi:10.7554/eLife.99122)
Supplement: Figure 7—source data 1. [file elife-99122-fig7-data1.zip › Figure 7-Source Data/fig7-data6.xlsx]

## Sheet: Sheet1
Vector+siNC	Vector+siHOX	Isoform II+siNC	Isoform II+siHOX
1	0.874324	1.21011	1.13471
1	0.877621	1.20871	1.06342
1	0.890748	1.16992	1.08105
one-way ANOVA test, n=3. three biological replicates
