# Supplementary material for: RUNX2 isoform II protects cancer cells from ferroptosis and apoptosis by promoting PRDX2 expression in oral squamous cell carcinoma
Source: eLife. 2025 Jun 11;13:RP99122. doi: 10.7554/eLife.99122 (PMC12158427; doi:10.7554/eLife.99122)
Supplement: Figure 7—source data 1. [file elife-99122-fig7-data1.zip › Figure 7-Source Data/fig7-data9.xlsx]

## Sheet: Sheet1
Vector+siNC	Vector+siHOX	Isoform II+siNC	Isoform II+siHOX
1	0.587895	1.3835	0.736985
1	0.807966	1.28378	1.22648
1	0.416096	1.27675	0.905841
1	0.657419	1.35223	0.837001
one-way ANOVA test, n=4. four biological replicates
