# Supplementary material for: RUNX2 isoform II protects cancer cells from ferroptosis and apoptosis by promoting PRDX2 expression in oral squamous cell carcinoma
Source: eLife. 2025 Jun 11;13:RP99122. doi: 10.7554/eLife.99122 (PMC12158427; doi:10.7554/eLife.99122)
Supplement: Figure 7—figure supplement 2—source data 1. [file elife-99122-fig7-figsupp2-data1.zip › Figure 7-figure supplement 2-Source Data/fig7-figsupp2-data1.xlsx]

## Sheet: Sheet1
Vector+siNC	Vector+siHOX	PRDX2+siNC	PRDX2+siHOX
6.96	18.46	6.17	11.71
6.82	19.1	6.28	10.6
7.92	17.58	6.1	11.67
6.31	18.82	6.37	10.58
one-way ANOVA test, n=4. four biological replicates
